# Supplementary material for: Modeling the Role of Lanthionine Synthetase C-Like 2 (LANCL2) in the Modulation of Immune Responses to Helicobacter pylori Infection
Source: PLoS One. 2016 Dec 9;11(12):e0167440. doi: 10.1371/journal.pone.0167440 (PMC5147901; doi:10.1371/journal.pone.0167440)
Supplement: S2 File — Database contains time course tissue level data and steady state macrophage data for the calibration of the two models. (XLSX) [file pone.0167440.s002.xlsx]

## Sheet: Tissue
Time	Th17GLN	TregGLN	Th1GLN	Th17LP	TregLP	Th1LP	eDCLP	tDCLP	eDCGLN	eDCGLN	Monocytes	Mreg	Tr1	HP
0											57600	12000	112800	70000000
0											64800	39600	78020	76000000
0											100800	18000	74260	90000000
0											146400	36000	126900	95000000
0											64800	12000	125020	82000000
0											230400	145200	96820	40000000
0											146400	20400	161680	49000000
0											73200	50400	48880
0											170400	69600	109745
0											78000	24000
0											117900	42300
6											129600	33600
6											156000	40800
6											274800	51600
6											186000	34800
6											171000	42600
7	6080	1195200												74000000
7	3718	1245000												67000000
7	8120	1980000												78000000
7	8352	381640												43000000
7		1204800												55000000
7		1580250
9											127200	16800
9											99600	13200
9											260400	36000
9											163200	36000
9											195600	34800
12											157200	16800
12											128400	40800
12											169200	21600
12											168000	28800
12											210000	18000
14	18381	2073170	91949	61746	568063	1217907	301891	351952	75680	302720				12000000
14	11869	2232560	97911	58368	403712	311832	425716	145920	65300	391800				18000000
14	11132	3983300	54000	47968	486513	196650	444600	278910	27363	68407.5				37000000
14	13104	1010955		43920	421390			308354	14512.5	24187.5				64000000
14	17052.5	1227780			312075			132077	14454	21681				22000000
14	15170	1404765						209860	119368	187578
14		1020800						188856	26505	212040
14		1797600						153900	45510	106190
14		1093500							127600	319000
14									128400	256800
14									24300	97200
14									44110	176440
15											193200	46800
15											328800	69600
15											201600	42000
15											249600	56400
18											128400	28800	37600
18											162000	93600	54520
18											180000	98400	39480
18											93600	60000	89300
18											158400	55200	62040
18											174000	55200	105280
18											172800	56400	57340
18											214800	68400	27260
18											114000	68400	61570
18											165600	68400
21											246000	75600		9800000
21											250800	48000		14000000
21											210000	37200		6700000
21											217200	80400		8800000
21											214800	85200		12000000
21											243600	70800		17000000
21											398400	82800
21											184800	39600
21											264000	48000
21											394800	105600
24											226800	92400	230300
24											218400	97200	127840
24											208800	57600	218080
24											166800	98400	246280
24											246000	62400	138180
24											256800	31200	156980
24											285600	27600	280120
24											273600	46800	204920
24											224400	34800	202570
30	40480	949410	10500	201863	1.39862e+06	350856	136444	1377946	10500	21000	170400	32400		5000000
30	28710	947430	10700	214412	964232	307230	183910	1048680	20240	60720	216000	49200		5800000
30	21400	772695	14400	309072	1751408	538512	349534	1019445	0	56175	192000	24000		7700000
30	28770	831810	14800	279300	1503108		457735		0	10100	190800	32400		4500000
30	44000	96900	23415	296182	1759590				23415	46830	258000	39600		8100000
30			21400		915470				42800	107000	186000	55200
30			24700						3093.5	12374	212400	58800
30									5100	12750	216000	52800
30									4510	27060	108000	54000
30									4890	14670	138000	46800
60	237346	184603	334043	96408	1099980	1979964	6025344	11476458	11854.8	26673.3
60	243459	217581	255150	683514	1101217	2528240	4139460	11467846	307671	509855
60	184107	201960	332640	371800	966680	3526096	3117192	12566840	6858	17145
60	111955						6453216	16238600	50211	133896
60							4974463	12233884	595350	874125
60							4573140		4590	27540
60									15539.4	33668.7
60									21422.5	47129.5
70											388800	32400		2400000
70											300000	80400		3300000
70											229200	24000		2900000
70											259200	14400		1800000
70											177600	36000		4000000
70											223200	22800		2200000
70											278400	14400
70											170400	39600
70											705600	61200
70											316000	36000
112											190800	99600		1000000
112											186000	99600		800000
112											32400	12000		1300000
112											237600	52800		2100000
112											280800	54000		1100000
112											345600	64800		1600000
112											273600	67200
112											261600	46800
112											189600	27600
112											147600	25200
112											209400	54600

## Sheet: Intracellular
PMID	HP	Traf2	NFkB	IFNy	M-CSF	CSF1R	NFAT	CX3CL1	CX3CR1	SIRPb1	DAP12	ABA	LANCL2	Akt	AC	cAMP	ERK	Ca2+	Fbxo7	NCOR2	FOXP1	IL10	IL10R	PKA	KLF4	CREB	Mreg	HP	Traf2	NFkB	IFNy	M-CSF	CSF1R	NFAT	CX3CL1	CX3CR1	SIRPb1	DAP12	ABA	LANCL2	Akt	AC	cAMP	ERK	Ca2+	Fbxo7	NCOR2	FOXP1	IL10
18347093	0	0	0	0	0	0	0	0	0	0	0	0	0	0	0	0	0	0	0	9	2.25	0	0	0	0	0	0	0	0	0	0	0	1	0	0	0	0	0	0	0	0	0	0	0	0	0	0	0	0
18347093	0	0	0	0	0	0	0	0	0	0	0	0	0	0	0	0	0	0	0	2.5	0	0	0	0	0	0	0	0	0	0	0	0	1.5	0	0	0	0	0	0	0	0	0	0	0	0	0	0	0	0
18347093	0	0	0	0	0	0	0	0	0	0	0	0	0	0	0	0	0	0	0	0	2.25	0	0	0	0	0	0	0	0	0	0	0	2	0	0	0	0	0	0	0	0	0	0	0	0	0	0	0	0
15286807	0	0	0	0	0	0	0	0	0	0	0	0	0	0	0	0	0	0	0	0	0.5	0	0	0	0	0	0	0	0	0	0	0	0	0	0	0	0	0	0	0	0	0	0	0	0	0	0	0	0
15286807	0	0	0	0	0	0	0	0	0	0	0	0	0	0	0	0	0	0	0	0	2	0	0	0	0	0	0	0	0	0	0	0	0	0	0	0	0	0	0	0	0	0	0	0	0	0	0	0	0
26116503	0	0	0	0	0	0	0	0	0	0	0	0	0	0	0	0	0	0	0	0	0	0	0	0	0	70	0	0	0	0	0	0	0	0	0	0	0	0	0	0	0	0	0	120	0	0	0	0	700
26116503	0	0	0	0	0	0	0	0	0	0	0	0	0	0	0	0	0	0	0	0	0	0	0	0	0	20	0	0	0	0	0	0	0	0	0	0	0	0	0	0	0	0	0	30	0	0	0	0	50
19667068	0	0	0	0	0	0	0	0	0	0	0	0	1	0	0	0	0	0	0	0	0	0	0	0	0	0	0	0	0	0	0	0	0	0	0	0	0	0	0	0	0	0	125	0	100	0	0	0	0
19667068	0	0	0	0	0	0	0	0	0	0	0	0	0.3	0	0	0	0	0	0	0	0	0	0	0	0	0	0	0	0	0	0	0	0	0	0	0	0	0	0	0	0	0	105	0	50	0	0	0	0
19667068	0	0	0	0	0	0	0	0	0	0	0	0	0	0	0	0	0	0	0	0	0	0	0	0	0	0	0	0	0	0	0	0	0	0	0	0	0	0	0	0	0	0	0	0	75	0	0	0	0
19667068	0	0	0	0	0	0	0	0	0	0	0	1	0	0	0	0	0	0	0	0	0	0	0	0	0	0	0	0	0	0	0	0	0	0	0	0	0	0	0	0	0	0	0	0	90	0	0	0	0
19667068	0	0	0	0	0	0	0	0	0	0	0	10	0	0	0	0	0	0	0	0	0	0	0	0	0	0	0	0	0	0	0	0	0	0	0	0	0	0	0	0	0	0	0	0	115	0	0	0	0
19667068	0	0	0	0	0	0	0	0	0	0	0	10000	0	0	0	0	0	0	0	0	0	0	0	0	0	0	0	0	0	0	0	0	0	0	0	0	0	0	0	0	0	0	0	0	130	0	0	0	0
19258413	0	0	0	0	0	0	0	0	0	0	0	0	0	0.5	0	0	0	0	0	0	0	0	0	0	0	0	0	0	0	0	0	0	0	1	0	0	0	0	0	0	0	0	0	0	0	0	0	0	0
19258413	0	0	0	0	0	0	0	0	0	0	0	0	0	2	0	0	0	0	0	0	0	0	0	0	0	0	0	0	0	0	0	0	0	0.65	0	0	0	0	0	0	0	0	0	0	0	0	0	0	0
10889159	1	0	0	0	0	0	0	0	0	0	0	0	0	0	0	0	0	0	0	0	0	0	0	0	0	0	0	0	1	6	0	0	0	0	0	0	0	0	0	0	0	0	0	0	0	0	0	0	0
10889159	1	0	0	0	0	0	0	0	0	0	0	0	0	0	0	0	0	0	0	0	0	0	0	0	0	0	0	0	0.8	4	0	0	0	0	0	0	0	0	0	0	0	0	0	0	0	0	0	0	0
10889159	1	0	0	0	0	0	0	0	0	0	0	0	0	0	0	0	0	0	0	0	0	0	0	0	0	0	0	0	0.5	2.5	0	0	0	0	0	0	0	0	0	0	0	0	0	0	0	0	0	0	0
10889159	0	1	0	0	0	0	0	0	0	0	0	0	0	0	0	0	0	0	0	0	0	0	0	0	0	0	0	0	0	1	0	0	0	0	0	0	0	0	0	0	0	0	0	0	0	0	0	0	0
17963723	0	0	0	0	0	0	0	0	0	0	0	0	0	0	0	0	0	0	0	0	0	0	0	0	0	0	0	0	0	0	0	0	0	0	0	0	0	0	0	0	0	0	0	0	0	0	0	0	0
17963723	0	0	0	0	0	0	0	10	0	0	0	0	0	0	0	0	0	0	0	0	0	0	0	0	0	0	0	0	0	0	0	0	0	0	0	0	0	0	0	0	0.5	0	0	0	0	0	0	0	0
21670502	0	0	0	0	0	0	0	0	0	0	0	0	0	0	0	0	0	0	0	0	0	0	0	0	1	0	0	0	0	0	15	0	0	0	0	0	0	0	0	0	0	0	0	0	0	0	0	0	0
21670502	0	0	0	0	0	0	0	0	0	0	0	0	0	0	0	0	0	0	0	0	0	0	0	0	0	0	0	0	0	0	30	0	0	0	0	0	0	0	0	0	0	0	0	0	0	0	0	0	0
21670502	0	0	0	0	0	0	0	0	0	0	0	0	0	0	0	0	0	0	0	0	0	0	0	0	3	0	0	0	0	0	0	0	0	0	0	0	0	0	0	0	0	0	0	0	0	0	0	0	0
21670502	0	0	0	0	0	0	0	0	0	0	0	0	0	0	0	0	0	0	0	0	0	0	0	0	1	0	0	0	0	0	0	0	0	0	0	0	0	0	0	0	0	0	0	0	0	0	0	0	0
20051481	0	0	0	0	0	0	0	0	0	0	0	0	0	0	0	0	0	0	0	0	0	0	0	1	0	0	0	0	0	0	0	0	0	0	0	0	0	0	0	0	0	0	0	0	0	0	0	0	0
20051481	0	0	0	0	0	0	0	0	0	0	0	0	0	0	0	0	0	0	0	0	0	0	0	0	0	0	0	0	0	0	0	0	0	0	0	0	0	0	0	0	0	0	0	0	0	0	0	0	0
11520798	0	0	0	0	0	0	1	0	0	0	0	0	0	0	0	0	0	0	0	0	0	0	0	0	0	0	0	0	0	0	60	0	0	0	0	0	0	0	0	0	0	0	0	0	0	0	0	0	0
11520798	0	0	0	0	0	0	0	0	0	0	0	0	0	0	0	0	0	0	0	0	0	0	0	0	0	0	0	0	0	0	10	0	0	0	0	0	0	0	0	0	0	0	0	0	0	0	0	0	0
9374532	0	0	0	0	0	0	0	0	0	0	0	0	0	0	0	0	0	0	0	0	0	0	0	0	0	0	0	0	0	0	10	0	0	0	0	0	0	0	0	0	0	0	0	0	0	0	0	0	0
9374532	0	0	1	0	0	0	0	0	0	0	0	0	0	0	0	0	0	0	0	0	0	0	0	0	0	0	0	0	0	0	30	0	0	0	0	0	0	0	0	0	0	0	0	0	0	0	0	0	0
9374532	0	0	2	0	0	0	0	0	0	0	0	0	0	0	0	0	0	0	0	0	0	0	0	0	0	0	0	0	0	0	50	0	0	0	0	0	0	0	0	0	0	0	0	0	0	0	0	0	0
[truncated: 5 more columns]
